# Supplementary material for: Changes following the Onset of the COVID-19 Pandemic in the Burden of Hospitalization for Respiratory Syncytial Virus Acute Lower Respiratory Infection in Children under Two Years: A Retrospective Study from Croatia
Source: Viruses. 2022 Dec 9;14(12):2746. doi: 10.3390/v14122746 (PMC9785187; doi:10.3390/v14122746)
Supplement: Supplementary file 1 [file viruses-14-02746-s001.zip]

Archive with 1 entries (1 files):
- viruses-2059513-supplementary.pdf
